# Supplementary material for: Effects of Essential Oil Fumigation on Potato Sprouting at Room-Temperature Storage
Source: Plants (Basel). 2022 Nov 15;11(22):3109. doi: 10.3390/plants11223109 (PMC9695867; doi:10.3390/plants11223109)
Supplement: Supplementary file 1 [file plants-11-03109-s001.zip]

Archive with 1 entries (1 files):
- plants-2013022-supplementary.pdf
